# Supplementary material for: Divergence of functions and expression patterns of soybean bZIP transcription factors
Source: Front Plant Sci. 2023 Apr 14;14:1150363. doi: 10.3389/fpls.2023.1150363 (PMC10146240; doi:10.3389/fpls.2023.1150363)
Supplement: Supplementary file 1 [file Table_1.xlsx]

## Sheet: primary data
Gene_ID	Protein_ID	Gene_Name	Group	Seeds	Flowers	Leaves	Shoot_apices	Stems	Roots
Glyma.01G013600	Glyma.01G013600.1	GmbZIP1	G	7.29351	8.36515	7.74395	6.73035	5.77256	6.78233
Glyma.01G069300	Glyma.01G069300.1	GmbZIP2	S	0	11.8703	0.0721222	0.0920571	1.02974	0.044742
Glyma.01G084200	Glyma.01G084200.1	GmbZIP3	D	0.0200647	0.3737	0	0.0308433	0.42826	0.0212199
Glyma.01G163500	Glyma.01G163500.1	GmbZIP4	A	0	0	0	4.49398	1.21533	0
Glyma.01G167200	Glyma.01G167200.3	GmbZIP5	G	0.689555	0.0850358	0.672544	0.498259	1.25505	0.174971
Glyma.01G177400	Glyma.01G177400.7	GmbZIP6	G	1.66427	25.0558	5.64953	3.67995	5.79549	0.634812
Glyma.01G195800	Glyma.01G195800.1	GmbZIP7	S	0.0268345	0	0.0626813	0.952676	0.484898	0
Glyma.02G012700	Glyma.02G012700.1	GmbZIP8	S	39.0603	90.8252	89.475	16.2539	25.4854	34.8164
Glyma.02G045500	Glyma.02G045500.3	GmbZIP9	A	0.522984	0.0635031	0	2.40427	0.246969	0.123552
Glyma.02G058800	Glyma.02G058800.3	GmbZIP10	G	20.4267	19.6846	21.4509	10.4052	6.52016	6.35846
Glyma.02G082800	Glyma.02G082800.1	GmbZIP11	I	10.6439	9.85073	24.0736	8.84551	23.556	9.23158
Glyma.02G097900	Glyma.02G097900.1	GmbZIP12	D	0.115355	0.369061	0.152684	0.179096	0.351635	0.121959
Glyma.02G126100	Glyma.02G126100.2	GmbZIP13	S	0.070147	0.966581	0.245314	0	2.47707	0.228831
Glyma.02G131700	Glyma.02G131700.1	GmbZIP14	A	1.0204	7.56792	11.139	8.15332	11.0051	12.3884
Glyma.02G161100	Glyma.02G161100.1	GmbZIP15	K	71.6387	25.8362	23.6047	11.4985	28.3846	121.216
Glyma.02G176800	Glyma.02G176800.1	GmbZIP16	D	1.24685	0.588284	0.177558	0.163018	0.451624	0.346271
Glyma.02G236200	Glyma.02G236200.1	GmbZIP17	I	3.52392	1.61829	2.33802	4.30063	5.60668	10.8652
Glyma.03G003400	Glyma.03G003400.1	GmbZIP18	A	4.77051	0.443321	1.37565	0.384773	4.24445	1.22097
Glyma.03G073900	Glyma.03G073900.1	GmbZIP19	S	0	0	0	0	0	0
Glyma.03G081700	Glyma.03G081700.1	GmbZIP20	H	0.744938	1.78821	12.0043	2.28232	1.05126	0.331401
Glyma.03G123200	Glyma.03G123200.1	GmbZIP21	B	66.2328	13.5085	20.5127	13.4335	9.04338	8.21817
Glyma.03G127600	Glyma.03G127600.3	GmbZIP22	D	7.50074	27.9846	25.7659	8.93852	19.8259	29.3154
Glyma.03G128200	Glyma.03G128200.6	GmbZIP23	D	0.41265	3.61787	0.0770424	0	3.2248	0.856602
Glyma.03G142400	Glyma.03G142400.1	GmbZIP24	D	2.98838	0.548315	0.0888191	0.179851	0.124184	34.2547
Glyma.03G193300	Glyma.03G193300.3	GmbZIP25	J	0.687652	0.148831	0.204039	0.734341	0.287183	0.18923
Glyma.03G219300	Glyma.03G219300.1	GmbZIP26	S	71.1563	102.523	54.726	73.8372	61.0066	123.127
Glyma.03G247100	Glyma.03G247100.1	GmbZIP27	C	2.44166	87.1128	40.8764	16.9277	1.72238	14.0485
Glyma.03G255000	Glyma.03G255000.1	GmbZIP28	G	8.607	10.5427	7.94963	7.08063	5.79449	14.298
Glyma.04G010300	Glyma.04G010300.1	GmbZIP29	S	29.5916	20.6634	3.38603	38.1618	7.58841	40.4306
Glyma.04G022100	Glyma.04G022100.1	GmbZIP30	A	3.08967	0.0450484	2.86092	6.23196	4.96778	0.528662
Glyma.04G026200	Glyma.04G026200.1	GmbZIP31	I	9.12312	7.53461	6.20043	6.75964	7.62672	7.44022
Glyma.04G029600	Glyma.04G029600.1	GmbZIP32	S	0.244881	3.33431	0.994111	0.181148	1.77527	9.3572
Glyma.04G039300	Glyma.04G039300.1	GmbZIP33	A	2.76543	20.4314	8.77764	8.08581	5.41311	12.6029
Glyma.04G078300	Glyma.04G078300.1	GmbZIP34	C	4.79895	6.1255	9.55466	11.6502	34.2681	3.9542
Glyma.04G124200	Glyma.04G124200.2	GmbZIP35	A	13.292	0.265217	0.0625216	1.5912	0.627137	0.515335
Glyma.04G158300	Glyma.04G158300.1	GmbZIP36	S	0	0.112928	0	0	0	0.111216
Glyma.04G222200	Glyma.04G222200.1	GmbZIP37	I	1.27823	0.997636	0.415067	1.15183	1.80251	3.7001
Glyma.04G254800	Glyma.04G254800.8	GmbZIP38	D	0.174504	1.15875	0.77092	2.55511	3.42721	0.10564
Glyma.05G017400	Glyma.05G017400.1	GmbZIP39	S	0.127604	0.785837	0	0	0	0
Glyma.05G079800	Glyma.05G079800.1	GmbZIP40	A	2.11844	0.219017	0.185432	2.81401	2.15856	1.72744
Glyma.05G108200	Glyma.05G108200.1	GmbZIP41	S	0.46732	0.142021	36.0286	0.338796	0.568632	0.202852
Glyma.05G122400	Glyma.05G122400.1	GmbZIP42	A	3.21484	0.779604	1.13095	2.83908	3.96795	3.88042
Glyma.05G157000	Glyma.05G157000.1	GmbZIP43	S	3.8412	14.6206	8.17179	15.5908	6.59807	35.7041
Glyma.05G166400	Glyma.05G166400.1	GmbZIP44		7.02005	3.62315	0.739464	18.5278	14.5467	1.43909
Glyma.05G168100	Glyma.05G168100.3	GmbZIP45	E	13.4945	8.76131	7.67404	11.0309	9.46821	10.428
Glyma.05G182500	Glyma.05G182500.22	GmbZIP46	D	0.0602735	3.68518	0.72241	0.181925	2.44931	0.671493
Glyma.06G010200	Glyma.06G010200.1	GmbZIP47	S	41.3546	30.9634	12.2633	22.5652	29.5164	29.742
Glyma.06G022300	Glyma.06G022300.3	GmbZIP48	A	0.900859	0.41369	11.0061	28.1192	22.2616	3.02832
Glyma.06G029600	Glyma.06G029600.1	GmbZIP49	S	0.964318	6.43354	0.360663	11.7364	4.69805	2.0075
Glyma.06G040400	Glyma.06G040400.2	GmbZIP50	A	1.92941	27.7308	7.69961	6.9086	6.93518	14.3241
Glyma.06G048500	Glyma.06G048500.1	GmbZIP51	S	0.431401	0.776561	0	0.565643	0.0961399	0.044376
Glyma.06G062000	Glyma.06G062000.2	GmbZIP52	A	0	1.00026	0.903762	0	0	0
Glyma.06G079800	Glyma.06G079800.1	GmbZIP53	C	25.8678	15.8491	10.3241	14.3692	27.4476	24.4658
Glyma.06G107300	Glyma.06G107300.2	GmbZIP54	D	0.505094	2.87106	0.923657	1.56084	3.06763	0.238455
Glyma.06G284900	Glyma.06G284900.1	GmbZIP55	E	0.49965	1.61998	0.863871	15.9832	2.94452	11.425
Glyma.06G307200	Glyma.06G307200.2	GmbZIP56	G	9.93466	6.96369	14.6516	8.08884	14.4457	16.3924
Glyma.06G314400	Glyma.06G314400.2	GmbZIP57	A	19.2643	1.53367	0.554154	2.64528	3.3131	0.637482
Glyma.07G060400	Glyma.07G060400.1	GmbZIP58	G	7.26515	6.24562	7.33905	4.00837	6.10304	12.7045
Glyma.07G213100	Glyma.07G213100.1	GmbZIP59	A	0.790076	8.68107	11.9688	6.51483	7.26715	6.90592
Glyma.08G077400	Glyma.08G077400.1	GmbZIP60	A	4.18913	1.20415	1.11141	2.14139	1.17287	6.06701
Glyma.08G115300	Glyma.08G115300.3	GmbZIP61	S	2.90545	27.1457	19.2334	28.9373	19.7783	41.2267
Glyma.08G124400	Glyma.08G124400.1	GmbZIP62		5.27642	3.38428	0.632462	17.2016	9.79634	1.20464
Glyma.08G126500	Glyma.08G126500.1	GmbZIP63	E	11.6877	7.71616	5.73304	10.4265	8.00791	8.10596
Glyma.08G140100	Glyma.08G140100.1	GmbZIP64	D	0.163443	2.51021	0.87735	0.0292128	2.74581	5.34619
Glyma.08G183600	Glyma.08G183600.3	GmbZIP65	A	5.25981	9.28038	4.21911	2.13338	13.6026	10.3071
Glyma.08G227000	Glyma.08G227000.1	GmbZIP66	A	28.3065	1.32487	2.08351	2.63137	3.63524	4.37312
Glyma.08G254400	Glyma.08G254400.1	GmbZIP67	S	0	0.312603	0.376053	0.424244	9.88251	0.615764
Glyma.08G265600	Glyma.08G265600.1	GmbZIP68	G	9.62446	12.5078	9.67569	12.1474	6.94823	5.63997
Glyma.08G302500	Glyma.08G302500.1	GmbZIP69	H	3.39048	3.30913	10.6199	5.03972	3.8323	5.73949
Glyma.09G023600	Glyma.09G023600.1	GmbZIP70		4.5859	4.34259	0.895571	33.5065	37.4228	2.64572
Glyma.09G184300	Glyma.09G184300.4	GmbZIP71	D	6.48556	14.219	9.68771	7.32157	8.4907	8.70138
Glyma.09G208500	Glyma.09G208500.1	GmbZIP72	G	9.23801	9.57327	8.16636	8.32693	6.82289	7.21754
Glyma.10G013300	Glyma.10G013300.1	GmbZIP73	S	30.4113	30.441	73.0335	18.03	33.7156	102.634
Glyma.10G071700	Glyma.10G071700.1	GmbZIP74	A	38.2965	2.49746	0	1.4068	1.66261	1.06831
Glyma.10G092100	Glyma.10G092100.1	GmbZIP75	D	1.29425	0.178007	0.109602	0.169913	0.0314128	3.02224
Glyma.10G162100	Glyma.10G162100.1	GmbZIP76	C	3.99494	13.6495	22.6757	7.20697	6.88578	11.74
Glyma.10G223800	Glyma.10G223800.1	GmbZIP77	A	3.9186	4.07129	3.29112	4.2521	7.70059	9.22447
Glyma.10G226000	Glyma.10G226000.1	GmbZIP78	I	0.201549	0	0	0	0	0
Glyma.10G276100	Glyma.10G276100.1	GmbZIP79	D	2.01097	0.545544	1.82608	2.69104	0.935119	0.438089
Glyma.10G296200	Glyma.10G296200.5	GmbZIP80	D	4.55297	15.2119	9.43729	5.44199	7.70984	12.4895
Glyma.11G045900	Glyma.11G045900.1	GmbZIP81	S	0.0878776	0.0345551	0	0.998335	1.71308	0.655699
Glyma.11G065000	Glyma.11G065000.1	GmbZIP82	G	1.82331	20.5638	15.2668	5.44563	2.64439	3.95037
Glyma.11G076100	Glyma.11G076100.1	GmbZIP83	G	0.133436	0.06004	0.0763628	0.716088	0.448161	0.103798
Glyma.11G108100	Glyma.11G108100.1	GmbZIP84	F	12.6532	15.6484	18.8743	14.2532	20.5353	17.8435
Glyma.11G110400	Glyma.11G110400.2	GmbZIP85	I	8.20478	22.6249	12.1358	20.2494	18.2159	21.6005
Glyma.11G114800	Glyma.11G114800.1	GmbZIP86	S	139.198	105.812	49.0673	51.3843	112.661	32.4654
Glyma.11G126600	Glyma.11G126600.1	GmbZIP87	I	3.38821	3.29891	5.40216	4.69823	5.74265	5.99992
Glyma.11G167400	Glyma.11G167400.1	GmbZIP88	M	0.0339427	0	0	0	0	0
Glyma.11G167600	Glyma.11G167600.1	GmbZIP89	M	0.0708944	0	0	0	0	0
Glyma.11G167900	Glyma.11G167900.2	GmbZIP90	M	0.10594	0	0	0	0	0
Glyma.11G168000	Glyma.11G168000.1	GmbZIP91	M	0	0	0.879345	0	0	0
Glyma.11G183700	Glyma.11G183700.1	GmbZIP92	D	0.22206	0.637072	0.170928	3.60918	7.57547	3.43207
Glyma.11G186700	Glyma.11G186700.1	GmbZIP93	I	3.48762	0.66228	0.263397	3.35486	4.72337	4.48403
Glyma.11G236300	Glyma.11G236300.3	GmbZIP94	D	1.51216	27.3484	12.8773	2.33019	19.9923	53.0863
Glyma.12G033000	Glyma.12G033000.1	GmbZIP95	F	4.5064	15.3927	11.0158	6.72344	16.0996	6.61417
Glyma.12G036400	Glyma.12G036400.2	GmbZIP96	I	7.61187	12.9792	9.81425	11.4202	16.861	17.6256
Glyma.12G040600	Glyma.12G040600.1	GmbZIP97	S	145.439	62.4683	26.1282	54.2466	49.4723	25.9528
Glyma.12G045100	Glyma.12G045100.1	GmbZIP98	G	0	0.0715859	0	0.0287234	0	0.897193
Glyma.12G051200	Glyma.12G051200.1	GmbZIP99	I	3.65819	6.59854	5.84324	2.91245	3.49215	7.28794
Glyma.12G088700	Glyma.12G088700.1	GmbZIP100	D	0.088461	0.700596	0.0697396	2.86082	1.91184	6.47386
Glyma.12G097500	Glyma.12G097500.1	GmbZIP101	G	11.7332	8.84992	11.2932	7.93231	9.9206	19.559
Glyma.12G121000	Glyma.12G121000.1	GmbZIP102	E	0.0330596	0.431846	0.587327	4.47394	1.21061	4.35249
Glyma.12G184400	Glyma.12G184400.1	GmbZIP103	A	9.87983	10.3244	0.166072	0.152823	0.0424281	0.0162744
Glyma.12G184500	Glyma.12G184500.1	GmbZIP104	D	0.473919	0.667452	0.277054	0.50159	8.29227	21.0687
Glyma.12G208400	Glyma.12G208400.1	GmbZIP105	E	0.103173	7.6772	0.0197617	3.21044	1.64964	4.27185
Glyma.12G227700	Glyma.12G227700.3	GmbZIP106	E	0.121026	5.65616	0.0575689	2.48975	2.00328	6.37507
Glyma.13G050700	Glyma.13G050700.1	GmbZIP107	S	0.0860569	0	0.0245857	0.0472889	2.48278	0.0916101
Glyma.13G075000	Glyma.13G075000.1	GmbZIP108	A	1.19263	2.5067	0.85881	2.77662	2.04805	3.83776
Glyma.13G085100	Glyma.13G085100.9	GmbZIP109	D	1.11745	7.07786	3.1301	3.73532	16.548	2.24124
Glyma.13G085300	Glyma.13G085300.1	GmbZIP110	A	0	0	0	0	0	0
Glyma.13G153200	Glyma.13G153200.1	GmbZIP111	A	39.0474	0.232605	0.0360615	0.446309	0.133429	2.71562
Glyma.13G193700	Glyma.13G193700.1	GmbZIP112	D	13.0113	29.7675	14.8918	13.0157	17.5683	27.4514
Glyma.13G260300	Glyma.13G260300.1	GmbZIP113	D	1.12795	2.78403	2.14415	1.5461	2.95976	2.46155
Glyma.13G272500	Glyma.13G272500.1	GmbZIP114	E	0.316584	0.580761	0.18532	2.41103	1.18173	5.67541
Glyma.13G292800	Glyma.13G292800.1	GmbZIP115	E	0.0809736	8.47152	0.628241	4.64304	0.449304	15.29
Glyma.13G316900	Glyma.13G316900.1	GmbZIP116	D	2.04039	1.41127	0.196144	1.27611	8.25206	20.5874
Glyma.13G317000	Glyma.13G317000.1	GmbZIP117	A	21.3268	0.0180345	0	0	0	0
Glyma.13G345200	Glyma.13G345200.1	GmbZIP118	I	9.25383	4.73721	6.82009	7.30898	7.36062	6.78701
Glyma.14G071400	Glyma.14G071400.1	GmbZIP119	S	8.20777	2.89976	3.0279	13.6763	26.7916	3.79832
Glyma.14G167000	Glyma.14G167000.1	GmbZIP120	D	3.65722	1.97216	2.62231	1.39041	9.76053	0.688715
Glyma.14G167100	Glyma.14G167100.2	GmbZIP121	A	0	0.0549143	0	0	0	0
Glyma.14G197200	Glyma.14G197200.1	GmbZIP122	M	1.17493	0	0	0	0	0
Glyma.14G204100	Glyma.14G204100.1	GmbZIP123	I	5.71309	1.42372	0.914011	6.19438	4.04942	7.79719
Glyma.14G217200	Glyma.14G217200.1	GmbZIP124	I	3.17725	5.74764	4.53246	3.77521	6.75803	22.9893
Glyma.15G029100	Glyma.15G029100.2	GmbZIP125	I	7.66497	8.31469	7.61431	8.1883	9.98257	9.27043
Glyma.15G049000	Glyma.15G049000.1	GmbZIP126	A	0.913269	0.170463	0.0720648	0.349516	0.452218	2.76797
Glyma.15G129700	Glyma.15G129700.1	GmbZIP127		8.24355	4.37059	0.523029	36.2519	16.9915	2.99625
Glyma.15G222400	Glyma.15G222400.1	GmbZIP128	A	15.3868	2.14171	2.19943	1.66446	1.99263	2.82258
Glyma.15G232000	Glyma.15G232000.1	GmbZIP129	D	13.6984	66.2537	15.5179	12.8872	13.0019	21.606
Glyma.16G029000	Glyma.16G029000.2	GmbZIP130	G	8.43842	8.58849	11.8781	10.0221	10.4524	13.7485
Glyma.16G092700	Glyma.16G092700.1	GmbZIP131	H	0.156732	1.0235	5.65015	2.06927	0.929301	0.0408986
Glyma.16G095200	Glyma.16G095200.1	GmbZIP132	G	8.55112	11.1841	9.41207	10.0539	8.95938	5.56128
Glyma.16G141500	Glyma.16G141500.3	GmbZIP133	G	7.96774	10.4707	37.1754	6.83459	4.20371	9.19113
Glyma.16G168400	Glyma.16G168400.1	GmbZIP134	I	3.29719	2.81182	4.41018	3.5733	6.06994	2.41063
Glyma.17G158900	Glyma.17G158900.1	GmbZIP135	S	0.879664	2.10476	4.60383	2.46223	5.28982	4.47845
Glyma.17G188500	Glyma.17G188500.1	GmbZIP136	C	2.21798	1.3164	2.03924	2.17626	5.01616	0.481754
Glyma.17G197300	Glyma.17G197300.3	GmbZIP137	J	9.04935	0.118405	0.129562	0.16336	0.0517592	0.299644
Glyma.17G253200	Glyma.17G253200.3	GmbZIP138	S	3.23841	1.63602	3.67682	12.7625	17.5282	2.32953
Glyma.17G255800	Glyma.17G255800.1	GmbZIP139	I	7.20055	28.6751	19.5749	8.85505	29.1885	30.851
Glyma.18G020900	Glyma.18G020900.14	GmbZIP140	D	1.0557	31.5034	14.8964	2.13417	18.4818	32.8143
Glyma.18G052500	Glyma.18G052500.1	GmbZIP141	I	2.33908	1.04559	0.388132	3.54964	8.00588	8.13196
Glyma.18G117100	Glyma.18G117100.1	GmbZIP142	H	4.22674	14.9769	10.789	5.02673	2.56947	9.4074
Glyma.18G277100	Glyma.18G277100.1	GmbZIP143	S	0	3.62941	0.000838519	1.90337	3.58397	5.24175
Glyma.19G037900	Glyma.19G037900.1	GmbZIP144	S	0	2.08968	1.45656	2.15875	9.91301	0.587894
Glyma.19G067900	Glyma.19G067900.1	GmbZIP145	A	5.5415	2.00671	1.95983	3.68913	4.0057	1.64091
Glyma.19G122800	Glyma.19G122800.1	GmbZIP146	A	24.0298	2.36506	8.99198	3.79341	11.4548	2.13323
Glyma.19G126800	Glyma.19G126800.1	GmbZIP147	B	38.7333	9.84686	14.3721	12.6792	8.46353	7.65597
Glyma.19G130200	Glyma.19G130200.4	GmbZIP148	D	8.34596	42.3088	34.1869	11.3092	30.0339	30.3363
Glyma.19G145300	Glyma.19G145300.1	GmbZIP149	D	3.54773	0.538047	0.0662559	0.121351	0.111502	5.38472
Glyma.19G193400	Glyma.19G193400.1	GmbZIP150	J	2.83696	0.285544	0.708661	1.37435	0.411998	1.23373
Glyma.19G194500	Glyma.19G194500.1	GmbZIP151	A	4.94724	0.273223	0.0307966	0.41602	1.34852	0.366382
Glyma.19G216200	Glyma.19G216200.1	GmbZIP152	S	155.865	104.5	45.5669	83.8874	75.1445	102.909
Glyma.19G244800	Glyma.19G244800.1	GmbZIP153	C	1.38619	36.0334	34.6482	5.89603	1.5436	13.8076
Glyma.19G252600	Glyma.19G252600.11	GmbZIP154	G	5.71279	12.1454	15.9123	7.97412	8.83703	13.2329
Glyma.20G007700	Glyma.20G007700.1	GmbZIP155	G	1.28827	0.367228	0.752653	1.93487	0.391894	1.21589
Glyma.20G032700	Glyma.20G032700.1	GmbZIP156	C	0	0	0	0	0	0
Glyma.20G049200	Glyma.20G049200.1	GmbZIP157	A	3.95122	8.20151	3.85063	4.43007	3.73938	4.8483
Glyma.20G113600	Glyma.20G113600.1	GmbZIP158	D	2.5859	0.078614	0.165569	0.255415	0.219539	0.072042
Glyma.20G224500	Glyma.20G224500.1	GmbZIP159	C	4.11718	14.8316	12.9369	6.76298	10.6252	14.2199
Glyma.20G246400	Glyma.20G246400.1	GmbZIP160	D	9.74183	11.1566	11.7543	10.9669	10.9329	16.2326
Glyma.11G080000	Glyma.11G080000.1	GmbZIP161	A	0	0.279065	0	0.748089	0.239556	0
AT5G49450	AT5G49450.1	AtbZIP1	S	285.26	28.6	413.48	583.707	132.71	231.67
AT4G02640	AT4G02640.2	AtbZIP10	C	326.14	110.4	96.63	289.863	195.33	137.05
AT4G34590	AT4G34590.1	AtbZIP11	S	6.48	509.92	85.6	705.71	222.5	238.87
AT2G41070	AT2G41070.4	AtbZIP12	A	483.75	18.53	6.98	152.702	5.96	40.6
AT3G56850	AT3G56850.1	AtbZIP66	A	125.79	103.17	86.47	403.721	117.14	84.47
AT1G49720	AT1G49720.2	AtbZIP35	A	33.71	44.7	94.15	258.681	91.37	44.73
AT4G34000	AT4G34000.2	AtbZIP37	A	3.89	35.75	90.45	94.7473	33.1	142.83
AT2G36270	AT2G36270.3	AtbZIP39	A	2074.27	75.28	7.68	43.8609	7.22	5.9
AT5G44080	AT5G44080.1	AtbZIP13	A	78.04	76.13	56.05	262.242	61.6	60.17
AT4G35900	AT4G35900.1	AtbZIP14	A	13.09	17.13	12.25	198.23	16.29	14.22
AT5G42910	AT5G42910.1	AtbZIP15	A	0.53	1.08	2.93	7.58364	5.99	2.87
AT2G35530	AT2G35530.1	AtbZIP16	G	36.65	48.37	19.92	167.895	29.21	41.77
AT1G32150	AT1G32150.1	AtbZIP68	G	88.73	63.42	59.22	220.073	50.31	59.38
AT2G40950	AT2G40950.1	AtbZIP17	B	141.92	92.78	63.08	222.428	64.56	85.65
AT2G40620	AT2G40620.1	AtbZIP18	I	101.67	57.75	51.82	142.172	52.04	97.92
AT1G06850	AT1G06850.1	AtbZIP52	I	9.44	46.52	39.07	82.4391	162.39	64.05
AT4G38900	AT4G38900.1	AtbZIP29	I	56.11	53.5	103.32	432.444	64.97	71.72
AT2G21230	AT2G21230.3	AtbZIP30	I	185.49	66.03	47.65	254.196	68.83	95.82
AT4G35040	AT4G35040.2	AtbZIP19	F	104.43	115.35	126.55	284.904	155.18	189.47
AT2G18160	AT2G18160.1	AtbZIP2	S	11.33	581.92	362.75	461.74	601.22	971.98
AT5G06950	AT5G06950.5	AtbZIP20	D	165.98	74.72	61.78	180.119	60.07	71.2
AT3G12250	AT3G12250.4	AtbZIP45	D	123.76	23.68	22.03	52.0373	33.31	35.43
AT5G06960	AT5G06960.1	AtbZIP26	D	325.06	31.2	34.85	234.617	53.71	90.73
AT1G68640	AT1G68640.1	AtbZIP46	D	0.62	51.63	4.02	1282.15	0.89	18.3
AT1G08320	AT1G08320.4	AtbZIP21	D	72.3	72.83	2.92	7.89182	1.48	165.33
AT1G22070	AT1G22070.1	AtbZIP22	D	117.38	114.42	171.17	69.1027	153.79	121.45
AT1G77920	AT1G77920.1	AtbZIP50	D	166.62	21.15	38.27	8.15909	21.73	68.9
AT3G51960	AT3G51960.2	AtbZIP24	F	4.59	4.3	14.87	12.3391	2.24	20.82
AT3G54620	AT3G54620.1	AtbZIP25	C	141.64	70.35	96.75	241.973	218.89	146.17
AT2G17770	AT2G17770.3	AtbZIP27	A	5.24	19.77	16.87	80.5427	4.9	11.23
AT3G10800	AT3G10800.1	AtbZIP28	B	465.78	113.65	78.63	698.516	134.75	147.67
AT1G06070	AT1G06070.1	AtbZIP69	I	208.62	113.7	71.2	385.735	91.01	77.5
AT5G15830	AT5G15830.1	AtbZIP3	S	4.86	2.95	15.32	5.35636	2.43	150.97
AT1G13600	AT1G13600.1	AtbZIP58	S	2.2	8.43	7.08	17.1236	10.97	25.35
AT2G04038	AT2G04038.1	AtbZIP48	S	3.32	0.95	3.7	4.77091	1.7	4.6
AT5G38800	AT5G38800.1	AtbZIP43	S	4.83	4.75	2.95	4.43364	9.26	6.48
AT2G13150	AT2G13150.1	AtbZIP31	I	2.72	1.57	3.28	6.27	9.62	4.35
AT2G12940	AT2G12940.1	AtbZIP32	I	0.48	0.35	1.28	2.73636	2.13	1.4
AT2G12900	AT2G12900.1	AtbZIP33	I	0.74	3.32	1.9	8.19364	2.7	1.28
AT2G42380	AT2G42380.2	AtbZIP34	E	0.66	2.9	26.53	1.72	24.49	0.63
AT3G58120	AT3G58120.1	AtbZIP61	E	1.13	37.27	179.8	3.92727	251.48	94.32
AT3G19290	AT3G19290.3	AtbZIP38	A	106.58	55.6	69.08	177.085	40.33	49.75
AT1G59530	AT1G59530.1	AtbZIP4	S	0.12	1.13	1.12	5.42091	0.53	1.4
AT1G03970	AT1G03970.1	AtbZIP40	A	102.77	52.45	60.97	208.77	87.79	42.3
AT4G36730	AT4G36730.1	AtbZIP41	G	510.97	159.82	251.85	426.424	200.72	241.97
AT3G30530	AT3G30530.1	AtbZIP42	S	3.65	7.15	2.17	14.4882	25.41	5.2
AT1G75390	AT1G75390.1	AtbZIP44	S	10.91	462.45	26.48	491.078	211.49	254.82
AT5G65210	AT5G65210.2	AtbZIP47	D	551.07	2.27	47.47	11.8009	71.42	548.13
AT5G10030	AT5G10030.3	AtbZIP57	D	122.38	15.27	55.3	9.12364	32.29	82.23
AT3G56660	AT3G56660.1	AtbZIP49	B	9.92	9.17	8.62	26.3291	16.38	7.62
AT3G49760	AT3G49760.1	AtbZIP5	S	5.89	1.3	3.82	8.76909	7.59	16.18
AT1G43700	AT1G43700.1	AtbZIP51	I	458.83	121.63	132.25	650.031	102.53	156.48
AT3G62420	AT3G62420.1	AtbZIP53	S	170.3	286.38	499.53	2447.86	443.38	672.08
AT4G01120	AT4G01120.1	AtbZIP54	G	495.76	37.18	33.32	354.501	127.95	81.42
AT2G46270	AT2G46270.1	AtbZIP55	G	231.19	57.75	25.75	163.782	20.35	50.15
AT5G11260	AT5G11260.2	AtbZIP56	H	39.53	23.85	16.78	73.9882	25.75	40.55
AT2G31370	AT2G31370.6	AtbZIP59	I	16.22	81.88	65.1	143.654	72.66	91.02
AT2G22850	AT2G22850.2	AtbZIP6	S	17.74	16.85	15.05	25.9191	132.37	165.08
AT1G42990	AT1G42990.1	AtbZIP60	K	286.07	155.58	140.7	622.081	165.35	186.4
AT5G28770	AT5G28770.2	AtbZIP63	C	3.46	152.15	278.33	52.3255	284.94	211.68
AT3G17609	AT3G17609.2	AtbZIP64	H	18.12	18.65	20.1	60.5609	3.64	6
AT5G06839	AT5G06839.3	AtbZIP65	D	223.53	37.72	17.05	16.4555	11.68	50.58
AT3G44460	AT3G44460.1	AtbZIP67	A	9.37	2.42	6.08	10.31	4.16	4.48
AT4G37730	AT4G37730.1	AtbZIP7	S	4.46	25.22	11.6	36.1927	19.61	98.35
AT2G24340	AT2G24340.1	AtbZIP71	I	0.39	0.27	0.53	2.58091	0.68	0.48
AT5G07160	AT5G07160.1	AtbZIP72	M	1.28	0.32	0.37	1.34636	0.48	0.28
AT1G68880	AT1G68880.1	AtbZIP8	S	2.56	2.98	2.43	4.39182	0.23	70.67
AT5G24800	AT5G24800.1	AtbZIP9	C	4.5	160.67	157.1	31.2536	371.15	255.52
AT1G58110	AT1G58110.1	ATbZIP76	E	72.63	75.33	58.35	100.312	123.67	132.98
AT1G35490	AT1G35490.1	ATbZIP77	E	4.51	20.7	3.32	4.65	2.91	0.85
AT5G04840	AT5G04840.1	ATbZIP79	E	5.3	55.12	19.67	383.706	30.03	26.5
AT2G16770	AT2G16770.1	AtbZIP23	F
AT1G19490	AT1G19490.1	AtbZIP62	J
AT5G60830	AT5G60830.1	AtbZIP70	S
AT2G21235	AT2G21235.1	AtbZIP74	I
AT5G08141	AT5G08141.1	AtbZIP75	S
AT4G06598	AT4G06598.1	ATbZIP78	E
AT1G45249	AT1G45249.3	ATbZIP36	A

## Sheet: row_scale
Gene_ID	Protein_ID	Gene_Name	Group	Seeds	Flowers	Leaves	Shoot_apices	Stems	Roots
Glyma.01G013600	Glyma.01G013600.1	GmbZIP1	G	0.240293	1.32101	0.71064	-0.385066	-1.56141	-0.325467
Glyma.01G069300	Glyma.01G069300.1	GmbZIP2	S	-0.574914	1.96908	-0.505572	-0.487228	0.129966	-0.531331
Glyma.01G084200	Glyma.01G084200.1	GmbZIP3	D	-0.630136	1.16749	-0.750118	-0.566653	1.40272	-0.6233
Glyma.01G163500	Glyma.01G163500.1	GmbZIP4	A	-0.589715	-0.589715	-0.589715	1.82241	0.536455	-0.589715
Glyma.01G167200	Glyma.01G167200.3	GmbZIP5	G	0.404508	-1.25507	0.366586	-0.0457947	1.48643	-0.956659
Glyma.01G177400	Glyma.01G177400.7	GmbZIP6	G	-0.737298	1.66097	0.224629	-0.1448	0.247465	-1.25096
Glyma.01G195800	Glyma.01G195800.1	GmbZIP7	S	-0.594526	-0.689659	-0.47125	1.71446	0.730632	-0.689659
Glyma.02G012700	Glyma.02G012700.1	GmbZIP8	S	-0.0688598	1.17255	1.15038	-1.3295	-0.688132	-0.236446
Glyma.02G045500	Glyma.02G045500.3	GmbZIP9	A	0.174652	-0.610063	-0.744603	1.93234	-0.262293	-0.490037
Glyma.02G058800	Glyma.02G058800.3	GmbZIP10	G	0.863596	0.796816	0.952059	-0.33106	-1.12011	-1.1613
Glyma.02G082800	Glyma.02G082800.1	GmbZIP11	I	-0.432101	-0.591765	1.30379	-0.811779	1.25659	-0.724732
Glyma.02G097900	Glyma.02G097900.1	GmbZIP12	D	-0.884654	1.32874	-0.529128	-0.284464	1.1904	-0.820899
Glyma.02G126100	Glyma.02G126100.2	GmbZIP13	S	-0.703402	0.574934	-0.384938	-0.845827	1.77216	-0.41293
Glyma.02G131700	Glyma.02G131700.1	GmbZIP14	A	-1.97877	0.0579333	0.549086	0.151106	0.533449	0.687192
Glyma.02G161100	Glyma.02G161100.1	GmbZIP15	K	0.856253	-0.355148	-0.460764	-1.28479	-0.244782	1.48923
Glyma.02G176800	Glyma.02G176800.1	GmbZIP16	D	1.77698	0.354821	-0.871924	-0.922864	-0.0140549	-0.322961
Glyma.02G236200	Glyma.02G236200.1	GmbZIP17	I	-0.203504	-1.22995	-0.774112	0.0938995	0.507318	1.60635
Glyma.03G003400	Glyma.03G003400.1	GmbZIP18	A	1.28315	-0.962568	-0.155029	-1.02967	1.12825	-0.264133
Glyma.03G073900	Glyma.03G073900.1	GmbZIP19	S	0	0	0	0	0	0
Glyma.03G081700	Glyma.03G081700.1	GmbZIP20	H	-0.620031	-0.0389	1.87044	0.163395	-0.419491	-0.955416
Glyma.03G123200	Glyma.03G123200.1	GmbZIP21	B	1.85584	-0.252212	0.289308	-0.259337	-0.757869	-0.875735
Glyma.03G127600	Glyma.03G127600.3	GmbZIP22	D	-1.38983	0.787692	0.646319	-1.11242	0.200858	0.867384
Glyma.03G128200	Glyma.03G128200.6	GmbZIP23	D	-0.4816	1.2858	-0.886343	-0.997089	1.15306	-0.0738246
Glyma.03G142400	Glyma.03G142400.1	GmbZIP24	D	0.311018	-0.381535	-0.639223	-0.580454	-0.615828	1.90602
Glyma.03G193300	Glyma.03G193300.3	GmbZIP25	J	1.18946	-0.896413	-0.641847	1.33746	-0.279692	-0.708968
Glyma.03G219300	Glyma.03G219300.1	GmbZIP26	S	-0.28843	0.890348	-1.13224	-0.169296	-0.783487	1.48311
Glyma.03G247100	Glyma.03G247100.1	GmbZIP27	C	-1.05534	1.32313	0.777492	0.155214	-1.2273	0.0268023
Glyma.03G255000	Glyma.03G255000.1	GmbZIP28	G	-0.0342845	0.61108	-0.283484	-0.642596	-1.25209	1.60137
Glyma.04G010300	Glyma.04G010300.1	GmbZIP29	S	0.550127	0.171368	-1.58161	0.82119	-0.844079	0.883001
Glyma.04G022100	Glyma.04G022100.1	GmbZIP30	A	0.31655	-1.46073	0.241574	1.0591	0.80882	-0.96531
Glyma.04G026200	Glyma.04G026200.1	GmbZIP31	I	1.62538	0.137808	-1.34364	-0.6918	0.23136	0.0408865
Glyma.04G029600	Glyma.04G029600.1	GmbZIP32	S	-0.926105	0.585299	-0.355285	-0.989774	0.0451839	1.64068
Glyma.04G039300	Glyma.04G039300.1	GmbZIP33	A	-1.49747	1.40081	0.0928959	-0.0294094	-0.610016	0.643195
Glyma.04G078300	Glyma.04G078300.1	GmbZIP34	C	-0.754219	-0.465849	0.0841284	0.337646	1.7729	-0.974611
Glyma.04G124200	Glyma.04G124200.2	GmbZIP35	A	1.93858	-0.591015	-0.773185	0.156949	-0.328527	-0.402799
Glyma.04G158300	Glyma.04G158300.1	GmbZIP36	S	-0.645472	1.30498	-0.645472	-0.645472	-0.645472	1.27691
Glyma.04G222200	Glyma.04G222200.1	GmbZIP37	I	-0.110874	-0.438882	-1.29934	-0.253323	0.406008	1.69641
Glyma.04G254800	Glyma.04G254800.8	GmbZIP38	D	-0.99637	0.0759663	-0.272909	0.954817	1.34131	-1.10282
Glyma.05G017400	Glyma.05G017400.1	GmbZIP39	S	0.0147927	1.99699	-0.502945	-0.502945	-0.502945	-0.502945
Glyma.05G079800	Glyma.05G079800.1	GmbZIP40	A	0.592307	-1.23542	-1.28979	0.984104	0.617182	0.33162
Glyma.05G108200	Glyma.05G108200.1	GmbZIP41	S	-0.337046	-0.521093	2.0335	-0.404358	-0.288019	-0.482985
Glyma.05G122400	Glyma.05G122400.1	GmbZIP42	A	0.50134	-1.45369	-1.04515	0.289609	0.874095	0.83379
Glyma.05G157000	Glyma.05G157000.1	GmbZIP43	S	-1.29336	0.353899	-0.394842	0.438634	-0.659542	1.55521
Glyma.05G166400	Glyma.05G166400.1	GmbZIP44		0.292365	-0.270187	-1.26842	1.20113	0.968307	-0.9232
Glyma.05G168100	Glyma.05G168100.3	GmbZIP45	E	1.551	-0.667711	-1.33046	0.505514	-0.275331	0.216984
Glyma.05G182500	Glyma.05G182500.22	GmbZIP46	D	-1.0452	1.46339	-0.226046	-0.861822	0.946385	-0.276707
Glyma.06G010200	Glyma.06G010200.1	GmbZIP47	S	1.12484	0.415214	-1.80223	-0.353236	0.298423	0.316991
Glyma.06G022300	Glyma.06G022300.3	GmbZIP48	A	-0.973403	-1.20302	0.455838	1.14287	0.968713	-0.391006
Glyma.06G029600	Glyma.06G029600.1	GmbZIP49	S	-0.849316	0.719138	-1.28204	1.35373	0.405793	-0.347305
Glyma.06G040400	Glyma.06G040400.2	GmbZIP50	A	-1.53251	1.45981	-0.105954	-0.23089	-0.226492	0.636039
Glyma.06G048500	Glyma.06G048500.1	GmbZIP51	S	0.442024	1.34417	-1.05575	0.816382	-0.672404	-0.874423
Glyma.06G062000	Glyma.06G062000.2	GmbZIP52	A	-0.644836	1.36121	1.21814	-0.644836	-0.644836	-0.644836
Glyma.06G079800	Glyma.06G079800.1	GmbZIP53	C	0.846151	-0.410205	-1.48007	-0.657721	0.999981	0.701859
Glyma.06G107300	Glyma.06G107300.2	GmbZIP54	D	-0.856671	1.06961	-0.356333	0.227067	1.17061	-1.25428
Glyma.06G284900	Glyma.06G284900.1	GmbZIP55	E	-1.03967	-0.485811	-0.823834	1.36959	-0.0796394	1.05936
Glyma.06G307200	Glyma.06G307200.2	GmbZIP56	G	-0.342966	-1.32229	0.764826	-0.914075	0.723921	1.09058
Glyma.06G314400	Glyma.06G314400.2	GmbZIP57	A	1.8382	-0.3614	-0.878441	0.0234307	0.201397	-0.823188
Glyma.07G060400	Glyma.07G060400.1	GmbZIP58	G	0.137344	-0.265158	0.164559	-1.3942	-0.325921	1.68337
Glyma.07G213100	Glyma.07G213100.1	GmbZIP59	A	-1.95629	0.484186	0.906916	0.117961	0.255911	0.191314
Glyma.08G077400	Glyma.08G077400.1	GmbZIP60	A	0.913588	-0.751346	-0.834933	-0.0623615	-0.779139	1.51419
Glyma.08G115300	Glyma.08G115300.3	GmbZIP61	S	-1.93241	0.426172	0.0320124	0.499867	0.0637478	0.910611
Glyma.08G124400	Glyma.08G124400.1	GmbZIP62		0.207003	-0.182306	-1.25433	1.36233	0.795575	-0.928277
Glyma.08G126500	Glyma.08G126500.1	GmbZIP63	E	1.33827	-0.347842	-1.50717	0.868088	-0.199984	-0.151365
Glyma.08G140100	Glyma.08G140100.1	GmbZIP64	D	-1.00181	0.53261	-0.336965	-1.17215	0.622875	1.35545
Glyma.08G183600	Glyma.08G183600.3	GmbZIP65	A	-0.30885	0.557958	-0.626548	-1.51804	1.17119	0.724289
Glyma.08G227000	Glyma.08G227000.1	GmbZIP66	A	1.92767	-0.886646	-0.573019	-0.391396	-0.120333	0.0437197
Glyma.08G254400	Glyma.08G254400.1	GmbZIP67	S	-0.72798	-0.416289	-0.362195	-0.322752	2.0074	-0.178181
Glyma.08G265600	Glyma.08G265600.1	GmbZIP68	G	0.179695	1.03612	0.196852	0.93966	-0.855431	-1.49689
Glyma.08G302500	Glyma.08G302500.1	GmbZIP69	H	-0.79891	-0.848772	1.79596	0.0513615	-0.543273	0.343637
Glyma.09G023600	Glyma.09G023600.1	GmbZIP70		-0.297406	-0.333572	-1.17505	1.18132	1.26862	-0.643916
Glyma.09G184300	Glyma.09G184300.4	GmbZIP71	D	-1.13267	1.75803	0.318116	-0.701346	-0.165788	-0.0763428
Glyma.09G208500	Glyma.09G208500.1	GmbZIP72	G	0.930473	1.20285	-0.00417864	0.142618	-1.3439	-0.927861
Glyma.10G013300	Glyma.10G013300.1	GmbZIP73	S	-0.438686	-0.43718	0.928263	-1.23772	-0.279213	1.46453
Glyma.10G071700	Glyma.10G071700.1	GmbZIP74	A	1.92398	0.000624495	-0.994836	-0.296525	-0.216216	-0.417031
Glyma.10G092100	Glyma.10G092100.1	GmbZIP75	D	0.702455	-0.516662	-0.626072	-0.529272	-0.759714	1.72926
Glyma.10G162100	Glyma.10G162100.1	GmbZIP76	C	-1.37431	0.587948	1.4634	-0.468741	-0.541547	0.333252
Glyma.10G223800	Glyma.10G223800.1	GmbZIP77	A	-0.597568	-0.510701	-0.985357	-0.411157	1.0231	1.48169
Glyma.10G226000	Glyma.10G226000.1	GmbZIP78	I	2.04124	-0.408248	-0.408248	-0.408248	-0.408248	-0.408248
Glyma.10G276100	Glyma.10G276100.1	GmbZIP79	D	0.736972	-0.989877	0.572876	1.2643	-0.407794	-1.17647
Glyma.10G296200	Glyma.10G296200.5	GmbZIP80	D	-1.27845	1.29895	0.239617	-0.921206	-0.195635	0.856721
Glyma.11G045900	Glyma.11G045900.1	GmbZIP81	S	-0.732155	-0.854302	-0.936869	0.745771	1.48893	0.288624
Glyma.11G065000	Glyma.11G065000.1	GmbZIP82	G	-1.10427	1.37803	1.03386	-0.0963915	-0.792588	-0.418646
Glyma.11G076100	Glyma.11G076100.1	GmbZIP83	G	-0.433518	-0.771829	-0.694608	1.6626	0.804772	-0.567417
Glyma.11G108100	Glyma.11G108100.1	GmbZIP84	F	-1.41881	-0.264338	0.766583	-0.773792	1.23379	0.456576
Glyma.11G110400	Glyma.11G110400.2	GmbZIP85	I	-1.68399	0.842831	-0.730665	0.558745	0.289086	0.723995
Glyma.11G114800	Glyma.11G114800.1	GmbZIP86	S	1.14766	0.670919	-0.657199	-0.577903	0.779857	-1.36333
Glyma.11G126600	Glyma.11G126600.1	GmbZIP87	I	-1.17361	-1.26917	0.582107	0.0406784	0.822969	0.997026
Glyma.11G167400	Glyma.11G167400.1	GmbZIP88	M	2.04124	-0.408248	-0.408248	-0.408248	-0.408248	-0.408248
Glyma.11G167600	Glyma.11G167600.1	GmbZIP89	M	2.04124	-0.408248	-0.408248	-0.408248	-0.408248	-0.408248
Glyma.11G167900	Glyma.11G167900.2	GmbZIP90	M	2.04124	-0.408248	-0.408248	-0.408248	-0.408248	-0.408248
Glyma.11G168000	Glyma.11G168000.1	GmbZIP91	M	-0.408248	-0.408248	2.04124	-0.408248	-0.408248	-0.408248
Glyma.11G183700	Glyma.11G183700.1	GmbZIP92	D	-0.966796	-0.614482	-1.0183	0.632883	1.38103	0.585667
Glyma.11G186700	Glyma.11G186700.1	GmbZIP93	I	0.472214	-1.0513	-1.47222	0.426146	0.845349	0.779818
Glyma.11G236300	Glyma.11G236300.3	GmbZIP94	D	-1.31435	0.674993	0.0886265	-1.08295	0.428389	1.20529
Glyma.12G033000	Glyma.12G033000.1	GmbZIP95	F	-1.32631	1.04124	0.367144	-0.592014	1.13287	-0.622937
Glyma.12G036400	Glyma.12G036400.2	GmbZIP96	I	-1.45059	0.184116	-0.682137	-0.214906	1.01103	1.15248
Glyma.12G040600	Glyma.12G040600.1	GmbZIP97	S	1.66024	0.328671	-1.02503	0.107716	-0.0362313	-1.03536
Glyma.12G045100	Glyma.12G045100.1	GmbZIP98	G	-0.482389	-0.211172	-0.482389	-0.371302	-0.482389	2.02964
Glyma.12G051200	Glyma.12G051200.1	GmbZIP99	I	-0.656429	0.898591	0.565885	-1.21085	-0.771771	1.17457
Glyma.12G088700	Glyma.12G088700.1	GmbZIP100	D	-0.999783	-0.418604	-1.02238	0.649288	0.28187	1.50961
Glyma.12G097500	Glyma.12G097500.1	GmbZIP101	G	0.18265	-0.69409	0.0625645	-1.02801	-0.341728	1.81862
Glyma.12G121000	Glyma.12G121000.1	GmbZIP102	E	-1.14526	-0.680767	-0.534083	1.22741	-0.0627884	1.19549
Glyma.12G184400	Glyma.12G184400.1	GmbZIP103	A	1.27291	1.30632	-0.590364	-0.599898	-0.683882	-0.705081
Glyma.12G184500	Glyma.12G184500.1	GmbZIP104	D	-0.626824	-0.524759	-0.745432	-0.611436	0.896432	1.61202
Glyma.12G208400	Glyma.12G208400.1	GmbZIP105	E	-1.11192	1.27545	-1.20292	0.438419	-0.0976719	0.698643
Glyma.12G227700	Glyma.12G227700.3	GmbZIP106	E	-1.13814	0.985519	-1.20761	0.215704	0.0367255	1.10779
Glyma.13G050700	Glyma.13G050700.1	GmbZIP107	S	-0.337193	-0.505353	-0.455878	-0.411235	2.03646	-0.326804
Glyma.13G075000	Glyma.13G075000.1	GmbZIP108	A	-0.922935	0.397769	-1.38747	0.606331	0.00352288	1.30278
Glyma.13G085100	Glyma.13G085100.9	GmbZIP109	D	-1.19945	0.600849	-0.301139	-0.117269	1.644	-0.626996
Glyma.13G085300	Glyma.13G085300.1	GmbZIP110	A	0	0	0	0	0	0
Glyma.13G153200	Glyma.13G153200.1	GmbZIP111	A	1.92857	-0.527645	-0.650213	-0.414827	-0.586834	0.250947
Glyma.13G193700	Glyma.13G193700.1	GmbZIP112	D	-0.906306	1.34166	-0.546391	-0.905408	-0.10156	1.118
Glyma.13G260300	Glyma.13G260300.1	GmbZIP113	D	-1.55292	0.827659	0.061556	-0.810975	1.01539	0.459288
Glyma.13G272500	Glyma.13G272500.1	GmbZIP114	E	-0.797405	-0.520384	-0.95651	0.644725	-0.0322705	1.66184
Glyma.13G292800	Glyma.13G292800.1	GmbZIP115	E	-1.07294	0.857346	-0.708627	0.396777	-0.812164	1.33961
Glyma.13G316900	Glyma.13G316900.1	GmbZIP116	D	-0.253762	-0.471819	-1.13122	-0.526077	0.792976	1.5899
Glyma.13G317000	Glyma.13G317000.1	GmbZIP117	A	2.04121	-0.396952	-0.411064	-0.411064	-0.411064	-0.411064
Glyma.13G345200	Glyma.13G345200.1	GmbZIP118	I	1.36792	-1.72431	-0.0749704	0.247954	0.280948	-0.0975445
Glyma.14G071400	Glyma.14G071400.1	GmbZIP119	S	0.160105	-0.916136	-0.875636	0.7441	1.54395	-0.656387
Glyma.14G167000	Glyma.14G167000.1	GmbZIP120	D	0.402708	-0.299977	0.00952665	-0.640773	1.71296	-1.18445
Glyma.14G167100	Glyma.14G167100.2	GmbZIP121	A	-0.408248	2.04124	-0.408248	-0.408248	-0.408248	-0.408248
Glyma.14G197200	Glyma.14G197200.1	GmbZIP122	M	2.04124	-0.408248	-0.408248	-0.408248	-0.408248	-0.408248
Glyma.14G204100	Glyma.14G204100.1	GmbZIP123	I	0.591994	-1.03889	-1.41686	0.702839	0.136092	1.02482
Glyma.14G217200	Glyma.14G217200.1	GmbZIP124	I	-0.861012	-0.101404	-0.41593	-0.649092	0.119626	1.90781
Glyma.15G029100	Glyma.15G029100.2	GmbZIP125	I	-0.918709	-0.169656	-0.979455	-0.311188	1.53677	0.842243
Glyma.15G049000	Glyma.15G049000.1	GmbZIP126	A	0.368117	-0.698387	-0.888965	-0.389455	-0.230274	1.83896
Glyma.15G129700	Glyma.15G129700.1	GmbZIP127		0.165412	-0.313597	-1.42534	1.39496	0.752916	-0.574351
Glyma.15G222400	Glyma.15G222400.1	GmbZIP128	A	2.01124	-0.402535	-0.37593	-0.64332	-0.473579	-0.115873
Glyma.15G232000	Glyma.15G232000.1	GmbZIP129	D	-0.534127	1.9491	-0.343556	-0.62683	-0.613398	0.168806
Glyma.16G029000	Glyma.16G029000.2	GmbZIP130	G	-1.08662	-0.994905	0.720005	-0.184796	0.0378611	1.50845
Glyma.16G092700	Glyma.16G092700.1	GmbZIP131	H	-0.901447	-0.0817806	1.66213	0.528848	-0.151652	-1.0561
Glyma.16G095200	Glyma.16G095200.1	GmbZIP132	G	-0.111192	1.03038	0.293478	0.573945	0.0850603	-1.87168
Glyma.16G141500	Glyma.16G141500.3	GmbZIP133	G	-0.282672	0.082512	1.86628	-0.483072	-1.09009	-0.0929549
Glyma.16G168400	Glyma.16G168400.1	GmbZIP134	I	-0.280789	-0.740158	0.601967	-0.0421115	1.62749	-1.16639
Glyma.17G158900	Glyma.17G158900.1	GmbZIP135	S	-1.61314	-0.529557	0.745488	-0.294254	0.994839	0.696629
Glyma.17G188500	Glyma.17G188500.1	GmbZIP136	C	0.199182	-0.516739	0.07473	0.170763	1.5618	-1.48974
Glyma.17G197300	Glyma.17G197300.3	GmbZIP137	J	2.03497	-0.438101	-0.42692	-0.393712	-0.507305	-0.268934
Glyma.17G253200	Glyma.17G253200.3	GmbZIP138	S	-0.426211	-1.02301	-0.302521	1.0538	1.42745	-0.729507
Glyma.17G255800	Glyma.17G255800.1	GmbZIP139	I	-1.39373	0.736005	0.129533	-1.0894	0.764409	0.853182
Glyma.18G020900	Glyma.18G020900.14	GmbZIP140	D	-1.41958	0.868466	0.275677	-1.07004	0.444242	0.901235
Glyma.18G052500	Glyma.18G052500.1	GmbZIP141	I	-0.203741	-0.84107	-1.34537	0.198618	1.08674	1.10482
Glyma.18G117100	Glyma.18G117100.1	GmbZIP142	H	-0.700125	1.27161	0.735198	-0.44881	-1.37311	0.515236
Glyma.18G277100	Glyma.18G277100.1	GmbZIP143	S	-1.23065	0.670137	-1.22961	0.0914296	0.657902	1.0408
Glyma.19G037900	Glyma.19G037900.1	GmbZIP144	S	-1.24259	0.152308	-0.131238	0.179646	1.71268	-0.670807
Glyma.19G067900	Glyma.19G067900.1	GmbZIP145	A	1.41261	-0.727903	-0.771176	0.495846	0.675746	-1.08512
Glyma.19G122800	Glyma.19G122800.1	GmbZIP146	A	1.48758	-0.947939	0.373021	-0.518522	0.640436	-1.03458
Glyma.19G126800	Glyma.19G126800.1	GmbZIP147	B	1.87956	-0.45452	0.172327	-0.0374334	-0.699791	-0.860146
Glyma.19G130200	Glyma.19G130200.4	GmbZIP148	D	-1.474	0.971928	0.640657	-1.03471	0.440324	0.455792
Glyma.19G145300	Glyma.19G145300.1	GmbZIP149	D	1.04819	-0.314264	-0.774686	-0.71137	-0.722457	1.47458
Glyma.19G193400	Glyma.19G193400.1	GmbZIP150	J	1.62708	-1.09404	-0.386007	0.432729	-0.860566	0.280807
Glyma.19G194500	Glyma.19G194500.1	GmbZIP151	A	1.84974	-0.549893	-0.878722	-0.384406	0.40324	-0.439959
Glyma.19G216200	Glyma.19G216200.1	GmbZIP152	S	1.38277	0.403244	-1.61623	-0.133553	-0.401951	0.365722
Glyma.19G244800	Glyma.19G244800.1	GmbZIP153	C	-1.13941	1.09318	1.06214	-0.275358	-1.0874	0.346837
Glyma.19G252600	Glyma.19G252600.11	GmbZIP154	G	-1.4773	0.495148	1.23466	-0.625197	-0.355743	0.728429
Glyma.20G007700	Glyma.20G007700.1	GmbZIP155	G	0.584582	-1.11623	-0.296072	1.40646	-1.05718	0.478434
Glyma.20G032700	Glyma.20G032700.1	GmbZIP156	C	0	0	0	0	0	0
Glyma.20G049200	Glyma.20G049200.1	GmbZIP157	A	-0.543194	1.93719	-0.625344	-0.173706	-0.718207	0.123263
Glyma.20G113600	Glyma.20G113600.1	GmbZIP158	D	2.02219	-0.552764	-0.38658	-0.227417	-0.289562	-0.565864
Glyma.20G224500	Glyma.20G224500.1	GmbZIP159	C	-1.6606	0.86323	0.578383	-0.72928	0.173094	0.775175
Glyma.20G246400	Glyma.20G246400.1	GmbZIP160	D	-1.01252	-0.246511	0.0506415	-0.343883	-0.361499	1.91377
Glyma.11G080000	Glyma.11G080000.1	GmbZIP161	A	-0.766832	0.34405	-0.766832	1.75401	0.202437	-0.766832
AT5G49450	AT5G49450.1	AtbZIP1	S	0.337738	-1.79769	0.686055	1.00987	-0.378639	0.142671
AT4G02640	AT4G02640.2	AtbZIP10	C	1.25239	-0.890612	-1.15309	1.01857	0.236666	-0.463929
AT4G34590	AT4G34590.1	AtbZIP11	S	-1.82947	0.734095	-0.343112	0.93098	0.232303	0.275203
AT2G41070	AT2G41070.4	AtbZIP12	A	1.49983	-0.405873	-0.936943	0.818278	-1.01809	0.0427998
AT3G56850	AT3G56850.1	AtbZIP66	A	-0.0367577	-0.375628	-0.67694	1.96477	-0.158611	-0.716828
AT1G49720	AT1G49720.2	AtbZIP35	A	-1.02723	-0.65466	0.338648	1.69853	0.298485	-0.653771
AT4G34000	AT4G34000.2	AtbZIP37	A	-1.8063	-0.155749	0.590295	0.627873	-0.216994	0.960872
AT2G36270	AT2G36270.3	AtbZIP39	A	1.81652	0.307032	-0.68609	0.0644647	-0.710971	-0.790959
AT5G44080	AT5G44080.1	AtbZIP13	A	-0.10528	-0.147831	-0.672394	1.98751	-0.510906	-0.551102
AT4G35900	AT4G35900.1	AtbZIP14	A	-0.495648	-0.255462	-0.554211	2.02813	-0.30066	-0.42215
AT5G42910	AT5G42910.1	AtbZIP15	A	-1.35396	-0.893857	0.0594219	1.22986	0.922163	0.0363718
AT2G35530	AT2G35530.1	AtbZIP16	G	-0.255392	0.125017	-1.08023	1.85144	-0.564424	-0.0764181
AT1G32150	AT1G32150.1	AtbZIP68	G	0.242599	-0.372996	-0.498239	1.91763	-0.795686	-0.49331
AT2G40950	AT2G40950.1	AtbZIP17	B	0.707445	-0.162237	-0.948292	1.6297	-0.901161	-0.325456
AT2G40620	AT2G40620.1	AtbZIP18	I	0.630438	-0.699254	-0.9527	1.42251	-0.942799	0.541808
AT1G06850	AT1G06850.1	AtbZIP52	I	-1.72357	-0.0771222	-0.262378	0.534485	1.26457	0.264014
AT4G38900	AT4G38900.1	AtbZIP29	I	-0.629959	-0.689525	0.137216	1.95085	-0.446315	-0.322269
AT2G21230	AT2G21230.3	AtbZIP30	I	0.954988	-0.633428	-1.13094	1.44189	-0.569901	-0.0626109
AT4G35040	AT4G35040.2	AtbZIP19	F	-1.02199	-0.755882	-0.507732	1.67161	0.0390329	0.574956
AT2G18160	AT2G18160.1	AtbZIP2	S	-1.99793	0.419342	0.123715	0.274605	0.439761	0.740502
AT5G06950	AT5G06950.5	AtbZIP20	D	1.18959	-0.408506	-0.787212	1.35384	-0.843017	-0.5047
AT3G12250	AT3G12250.4	AtbZIP45	D	1.78903	-0.81195	-0.923019	0.41599	-0.283144	-0.186906
AT5G06960	AT5G06960.1	AtbZIP26	D	1.35391	-1.02639	-0.915991	1.01989	-0.481386	0.0499686
AT1G68640	AT1G68640.1	AtbZIP46	D	-0.919506	0.460258	-0.471192	1.72623	-0.858403	0.0626112
AT1G08320	AT1G08320.4	AtbZIP21	D	0.71818	0.722266	-0.942744	-0.478213	-1.20241	1.18292
AT1G22070	AT1G22070.1	AtbZIP22	D	-0.0680623	-0.149298	1.13363	-1.7489	0.79225	0.0403808
AT1G77920	AT1G77920.1	AtbZIP50	D	1.5221	-0.475059	0.0900079	-1.3465	-0.449552	0.659004
AT3G51960	AT3G51960.2	AtbZIP24	F	-0.595395	-0.666503	0.7974	0.565504	-1.3234	1.22239
AT3G54620	AT3G54620.1	AtbZIP25	C	0.0263498	-1.45475	-0.781653	1.16514	0.951718	0.0931956
AT2G17770	AT2G17770.3	AtbZIP27	A	-0.937512	0.305539	0.150085	1.71924	-0.995428	-0.241925
AT3G10800	AT3G10800.1	AtbZIP28	B	0.999768	-0.636477	-1.06127	1.47122	-0.439599	-0.333644
AT1G06070	AT1G06070.1	AtbZIP69	I	0.727034	-0.192015	-0.897531	1.66051	-0.52798	-0.770019
AT5G15830	AT5G15830.1	AtbZIP3	S	-0.40166	-0.678709	0.317763	-0.344551	-0.777856	1.88501
AT1G13600	AT1G13600.1	AtbZIP58	S	-1.64006	-0.156523	-0.368611	0.740292	0.170877	1.25403
AT2G04038	AT2G04038.1	AtbZIP48	S	0.242261	-1.58707	0.436152	0.908227	-0.838659	0.839088
AT5G38800	AT5G38800.1	AtbZIP43	S	-0.176375	-0.219264	-1.38479	-0.394927	1.57815	0.597205
AT2G13150	AT2G13150.1	AtbZIP31	I	-0.613773	-1.34881	-0.335057	0.717965	1.47122	0.108457
AT2G12940	AT2G12940.1	AtbZIP32	I	-1.03665	-1.2655	0.0390465	1.26859	0.827788	0.166729
AT2G12900	AT2G12900.1	AtbZIP33	I	-1.17937	0.386469	-0.299784	1.68694	0.119708	-0.713962
AT2G42380	AT2G42380.2	AtbZIP34	E	-0.880374	-0.223591	1.27912	-0.500669	1.21992	-0.894397
AT3G58120	AT3G58120.1	AtbZIP61	E	-1.42079	0.0497609	0.840249	-0.993827	1.01026	0.514349
AT3G19290	AT3G19290.3	AtbZIP38	A	0.699832	-0.485652	-0.0913151	1.63021	-1.06604	-0.687034
AT1G59530	AT1G59530.1	AtbZIP4	S	-1.15719	-0.0689685	-0.0769354	1.7991	-0.62909	0.13308
AT1G03970	AT1G03970.1	AtbZIP40	A	0.441778	-0.726644	-0.466159	1.68136	0.167204	-1.09754
AT4G36730	AT4G36730.1	AtbZIP41	G	1.39573	-1.21063	-0.192129	0.989487	-0.700617	-0.281841
AT3G30530	AT3G30530.1	AtbZIP42	S	-0.723737	-0.00826177	-1.21224	0.810373	1.4908	-0.356938
AT1G75390	AT1G75390.1	AtbZIP44	S	-1.51097	0.831956	-0.975952	0.870312	0.33295	0.451704
AT5G65210	AT5G65210.2	AtbZIP47	D	1.09296	-1.42412	-0.10094	-0.754359	0.0961206	1.09034
AT5G10030	AT5G10030.3	AtbZIP57	D	1.2133	-0.889241	0.399061	-1.38163	-0.146241	0.804753
AT3G56660	AT3G56660.1	AtbZIP49	B	-0.355871	-0.51619	-0.641461	1.71107	0.69122	-0.888764
AT3G49760	AT3G49760.1	AtbZIP5	S	-0.00704485	-1.61199	-0.529705	0.503701	0.315547	1.32949
AT1G43700	AT1G43700.1	AtbZIP51	I	1.03213	-0.681924	-0.574213	1.48305	-0.901498	-0.357543
AT3G62420	AT3G62420.1	AtbZIP53	S	-1.21285	-0.639892	-0.0254346	1.73281	-0.157202	0.302575
AT4G01120	AT4G01120.1	AtbZIP54	G	1.30311	-0.998076	-1.09367	1.00304	0.0935168	-0.307919
AT2G46270	AT2G46270.1	AtbZIP55	G	1.3546	-0.0815234	-0.903694	0.996231	-1.13933	-0.226288
AT5G11260	AT5G11260.2	AtbZIP56	H	0.359604	-0.610042	-1.27364	1.57921	-0.464003	0.408871
AT2G31370	AT2G31370.6	AtbZIP59	I	-1.89169	0.290191	-0.0239364	1.06355	0.126433	0.435451
AT2G22850	AT2G22850.2	AtbZIP6	S	-0.672645	-0.718283	-0.817983	-0.332941	1.16806	1.37379
AT1G42990	AT1G42990.1	AtbZIP60	K	0.449443	-0.633553	-0.811959	1.83401	-0.525412	-0.31253
AT5G28770	AT5G28770.2	AtbZIP63	C	-1.88354	0.314705	0.688289	-0.341114	0.702827	0.51883
AT3G17609	AT3G17609.2	AtbZIP64	H	0.205159	0.235059	0.312913	1.48381	-1.3433	-0.893644
AT5G06839	AT5G06839.3	AtbZIP65	D	1.7653	0.0997826	-0.623422	-0.65516	-0.958032	0.371528
AT3G44460	AT3G44460.1	AtbZIP67	A	1.00788	-1.44038	0.165561	1.19939	-0.53262	-0.399823
AT4G37730	AT4G37730.1	AtbZIP7	S	-1.45042	0.145988	-0.599605	0.501669	-0.0989525	1.50132
AT2G24340	AT2G24340.1	AtbZIP71	I	-0.532228	-0.771652	-0.277749	1.97722	-0.0297349	-0.365857
AT5G07160	AT5G07160.1	AtbZIP72	M	1.21903	-0.743747	-0.610228	1.32207	-0.33287	-0.854256
AT1G68880	AT1G68880.1	AtbZIP8	S	-0.296106	-0.214537	-0.323315	0.00752444	-1.07343	1.89986
AT5G24800	AT5G24800.1	AtbZIP9	C	-1.73705	0.390051	0.376002	-0.624124	0.914614	0.680507
AT1G58110	AT1G58110.1	ATbZIP76	E	-0.65449	-0.542677	-1.32387	0.33639	0.980523	1.20413
AT1G35490	AT1G35490.1	ATbZIP77	E	0.058412	1.76273	-0.244107	0.0896089	-0.368092	-1.29856
AT5G04840	AT5G04840.1	ATbZIP79	E	-1.29352	0.314537	-0.419885	1.72998	-0.121155	-0.209956
AT2G16770	AT2G16770.1	AtbZIP23	F
AT1G19490	AT1G19490.1	AtbZIP62	J
AT5G60830	AT5G60830.1	AtbZIP70	S
AT2G21235	AT2G21235.1	AtbZIP74	I
AT5G08141	AT5G08141.1	AtbZIP75	S
AT4G06598	AT4G06598.1	ATbZIP78	E
AT1G45249	AT1G45249.3	ATbZIP36	A
